# Supplementary material for: Reference values for the short forms of the Singapore Caregiver Quality of Life Scale
Source: J Patient Rep Outcomes. 2021 Jan 29;5:17. doi: 10.1186/s41687-021-00290-5 (PMC7846647; doi:10.1186/s41687-021-00290-5)
Supplement: Supplementary file 1 — Additional file 1. [file 41687_2021_290_MOESM1_ESM.xlsx]

## Sheet: Sheet1
Characteristics
Age (years)	50
Ethnicity	Chinese
Education level	Primary or below
Caregiver role	The primary person
Patient's performace status	0
Percentiles
Total score / domain score	10th Percentile	25th Percentile	50th Percentile	75th Percentile	90th Percentile
SCQOLS-15
QoL Total score	55.3	63.7	74.8	80.7	86.4
Physical Well-being	54.2	74.1	93.9	100	100
Mental Well-being	14.6	29.2	52.1	76.7	91.7
Experience & Meaning	31.3	50	62.5	81.3	93.8
Impact on Daily Life	66.7	83.3	95.9	100	100
Financial Well-being	16.2	43.3	58.5	87	100
SCQOLS-10
QoL Total score	55.1	64.4	73.8	79.3	87
